# Supplementary material for: 3D Printing Optimization for Environmental Sustainability: Experimenting with Materials of Protective Face Shield Frames
Source: Materials (Basel). 2021 Nov 2;14(21):6595. doi: 10.3390/ma14216595 (PMC8585375; doi:10.3390/ma14216595)
Supplement: Supplementary file 1 [file materials-14-06595-s001.zip]

Archive with 1 entries (1 files):
- materials-1383547-supplementary.pdf
